# Supplementary material for: KHNYN is essential for the zinc finger antiviral protein (ZAP) to restrict HIV-1 containing clustered CpG dinucleotides
Source: eLife. 2019 Jul 9;8:e46767. doi: 10.7554/eLife.46767 (PMC6615859; doi:10.7554/eLife.46767)
Supplement: Supplementary file 1. [file elife-46767-supp1.xlsx]

## Sheet: Template
Reagent type. Duplicate rows as needed. Order is flexible, but row titles must be preserved. Species (mandatory if applicable). Append in parentheses. First mention, use full genus. Sex (if applicable). Add within parentheses after species.	Designation. Symbol/name used in publication. Separate multiple entries with semi-colon, space. (If semi-colon within designation, delimit wtith double quotes.)	Source (public). Stock center, company, data repository. Reference. Include PMID or DOI; use “this paper” if new. If neither applies enter “other” and explain in Additional Information.	Identifiers. Format as ID_source:identifier. Separate multiple entries with semi-colon, space. Include catalog numbers, stock numbers, database IDs or accession numbers, RRIDs.	Additional information. Mandatory if column C entry is “this paper” or “other”. Description of new reagent; laboratory from which reagent obtained; other pertinent information. For antibodies, indicate dilution and conditions used.
Key Resources Table
Reagent type (species) or resource	Designation	Source or reference	Identifiers	Additional information
strain, strain background	Sindbis virus	Other		Gift from Penny Powell, University of East Anglia
cell line (Homo sapiens)	HEK293T	ATCC	Cat# CRL-3216, RRID:CVCL_0063
cell line (Homo sapiens)	HEK293T LacZ CRISPR control	This Paper	N/A	Made using Luciferase-G1 (see recombinant DNA reagents )
cell line (Homo sapiens)	HEK293T ZAP CRISPR	This Paper	N/A	Made using ZAP-G1 (see recombinant DNA reagents )
cell line (Homo sapiens)	HEK293T TRIM25 CRISPR	This Paper	N/A	Made using TRIM25-G1 (see recombinant DNA reagents )
cell line (Homo sapiens)	HeLa	ATCC	Cat# CCL-2,RRID: CVCL_0030
cell line (Homo sapiens)	HeLa Luciferase CRISPR control	This Paper	N/A	Made using Luciferase-G1 (see recombinant DNA reagents )
cell line (Homo sapiens)	HeLa ZAP CRISPR	This Paper	N/A	Made using ZAP-G1 (see recombinant DNA reagents )
cell line (Homo sapiens)	HeLa TRIM25 CRISPR	This Paper	N/A	Made using TRIM25-G1 (see recombinant DNA reagents )
cell line (Homo sapiens)	HeLa KHNYN CRISPR	This Paper	N/A	Made using KHNYN-G1 and KHNYN-G2 (see recombinant DNA reagents )
cell line (Homo sapiens)	TZM-bl cells	NIH AIDS Reagent Program	Cat # 8129
cell line (Mesocricetus auratus)	BHK-21	ATCC	ATCC® CCL-10™
biological sample	Mouse monoclaonal anti-HIV-1 p24 hybridoma antibody (183-H12-5C)	NIH AIDS Reagent Program	Cat Ref# 1513	1:80, 1% Milk
antibody	Rat monoclonal anti-murine leukemia virus p30	Jonathan Stoye	ATCC CRL-1912	1:10000, 1% Milk
antibody	Mouse monoclonal Anti-HSP90α antibody (clone F-2)	Santa Cruz	Cat # sc-515081	1:1000, 1% Milk
antibody	Rabbit polyclonal anti-HSP90α antibody	GeneTex	Cat# GTX109753, RRID:AB_11178231	1:1000, 1% Milk
antibody	Rabbit monoclonal anti-TRIM25 antibody (Clone EPR7315)	Abcam	Cat# ab167154, RRID:AB_2721902	1:10000, 1% Milk
antibody	Rabbit polyclonal anti-ZCCHV/ZAP antibody	Abcam	Cat# ab154680	1:5000, 1% Milk
antibody	Goat anti-rabbit IgG (heavy and light chain) antibody conjugated to horseradish peroxidase(HRP)	Cell Signaling Technology	Cat# 7074, RRID:AB_2099233	1:5000, 1% Milk
antibody	Horse anti-mouse IgG (heavy and light chain) antibody conjugated to horseradish peroxidase(HRP)	Cell Signaling Technology	Cat# 7076, RRID:AB_330924	1:5000, 1% Milk
antibody	Donkey anti-Rabbit IgG (H+L) Antibody, Alexa Fluor 488 Conjugated	Molecular Probes	Cat# A-21206, RRID:AB_141708	1:10000, 1% Milk
antibody	Donkey anti-Mouse IgG (H+L) Antibody, Alexa Fluor 594 Conjugated	Molecular Probes	Cat# A-21203, RRID:AB_141633	1:10000, 1% Milk
antibody	Rabbit anti- HIV-1 gp160/120	Centralized Facility for AIDS Reagents (CFAR)	ADP421	1:3000, 1% Milk
antibody	Mouse monoclonal nti-Flag M2 antibody	Sigma Aldrich	Cat# F1804, RRID:AB_262044	1:1000, 1% Milk
antibody	Goat anti-rabbit IgG (H+L) IRDye 800CW polyclonal antibody	LI-COR Biosciences	Cat# 926-32211, RRID: AB_621843	1:5000, 1% Milk
antibody	Goat anti-mouse IgG (H+L) IRDye 680RD polyclonal antibody	LI-COR Biosciences	Cat# 926-68070, RRID: AB_10956588	1:5000, 1% Milk
antibody	Goat anti-rabbit Dylight™ 800- conjugated antibody	Cell Signaling Technology	Cat# 5151S	1:10000, 1% Milk
antibody	Goat anti-mouse Dylight™ 800- conjugated antibody	Cell Signaling Technology	Cat# 5257S	1:10000, 1% Milk
antibody	Rabbit anti-DYKDDDDK Tag (D6W5B) monoclonal antibody	Cell Signaling Technology	Cat# 14793, AB_2572291	1:2500, 1% Milk
antibody	Mouse anti-β-Actin monoclonal antibody (Clone AC-74)	Sigma Aldrich	Cat# A2228, RRID:AB_476697	1:1000, 1% Milk
antibody	Rabbit anti-Flag monoclonal antibody	Sigma Aldrich	Cat# F7425, RRID:AB_439687	1:2500, 1% Milk
recombinant DNA reagent	pHIV-1NL4-3 EnvCpG86-561	This paper	N/A	EcoRI to StuI sequence: GAATTCTGCAACAACTGCTGTTTATCCATTTCAGAATTGGGTGTCGACATAGCAGAATAGGCGTTACTCGACAGAGGAGAGCAAGAAATGGAGCCAGTAGATCCTAGACTAGAGCCCTGGAAGCATCCAGGAAGTCAGCCTAAAACTGCTTGTACCAATTGCTATTGTAAAAAGTGTTGCTTTCATTGCCAAGTTTGTTTCATGACAAAAGCCTTAGGCATCTCCTATGGCAGGAAGAAGCGGAGACAGCGACGAAGAGCTCATCAGAACAGTCAGACTCATCAAGCTTCTCTATCAAAGCAGTAAGTAGTACATGTAATGCAACCTATAATAGTAGCAATAGTAGCATTAGTAGTAGCAATAATAATAGCAATA…
recombinant DNA reagent	pNCS	PMID:12525616	N/A
recombinant DNA reagent	pCR3.1 2.87 Vpu	PMID: 24465210	N/A
recombinant DNA reagent	pCMV-VSV-g	(Neil et al., 2008)	N/A
recombinant DNA reagent	pCRV-HIV Gag Pol	(Neil et al., 2008)	N/A
recombinant DNA reagent	pcDNA3.1-GFP	(Swanson et al., 2010)	N/A
recombinant DNA reagent	pcDNA3.1-GFP– FLAG	This paper	N/A	Made using GFP-FLAG-F and GFP-FLAG-R (sequence-based reagent)
recombinant DNA reagent	pcDNA3.1-KHNYN-1– FLAG	This paper	N/A	Made using KHNYN-1-F and KHNYN-1/2-R (sequence-based reagent)
recombinant DNA reagent	pcDNA3.1-KHNYN-2– FLAG	This paper	N/A	Made using KHNYN-2-F and KHNYN-1/2-R (sequence-based reagent)
recombinant DNA reagent	pcDNA3.1-KHNYN-1 ΔKH– FLAG	This paper	N/A	Made using KHNYN-1/2-ΔKH-F and KHNYN-1/2-ΔKH-R (sequence-based reagent)
recombinant DNA reagent	pcDNA3.1-KHNYN-2 ΔKH– FLAG	This paper	N/A	Made using KHNYN-1/2-ΔKH-F and KHNYN-1/2-ΔKH-R (sequence-based reagent)
recombinant DNA reagent	pcDNA3.1-KHNYN-1 D443N– FLAG	This paper	N/A	Made using KHNYN-D443N/D484N-F and KHNYN-D443N/D484N-R (sequence-based reagent)
recombinant DNA reagent	pcDNA3.1-KHNYN-2 D484N– FLAG	This paper	N/A	Made using KHNYN-D443N/D484N-F and KHNYN-D443N/D484N-R (sequence-based reagent)
recombinant DNA reagent	pCDNA3.1-KHNYN-1 D524A/D525A– FLAG	This paper	N/A	Made using KHNYN-D525A-D526A/D565A-D566-F and KHNYN-D525A-D526A/D565A-D566-R (sequence-based reagent)
recombinant DNA reagent	pCDNA3.1-KHNYN-2 D565A/D566A– FLAG	This paper	N/A	Made using KHNYN-D525A-D526A/D565A-D566-F and KHNYN-D525A-D526A/D565A-D566-R (sequence-based reagent)
recombinant DNA reagent	pCDNA3.1-KHNYN-1 CRG1– FLAG	This paper	N/A	Made using KHNYN-CRG1-F and KHNYN-CRG1-R (sequence-based reagent)
recombinant DNA reagent	pCDNA3.1-KHNYN-2 CRG1– FLAG	This paper	N/A	Made using KHNYN-CRG1-F and KHNYN-CRG1-R (sequence-based reagent)
recombinant DNA reagent	pCDNA3.1-KHNYN-1 CRG2– FLAG	This paper	N/A	Made using KHNYN-CRG2-F and KHNYN-CRG2-R (sequence-based reagent)
recombinant DNA reagent	pCDNA3.1-KHNYN-2 CRG2– FLAG	This paper	N/A	Made using KHNYN-CRG2-F and KHNYN-CRG2-R (sequence-based reagent)
recombinant DNA reagent	pcDNA4-ZAP L	(Kerns et al, 2008)	N/A
recombinant DNA reagent	pVSV-G	(Fouchier et al., 1997)	N/A
recombinant DNA reagent	LentiCRISPR v2	Addgene	Plasmid #52961
recombinant DNA reagent	pCMV∆R8.91	(Zufferey et al., 1997)	N/A
recombinant DNA reagent	pHIV-1NL4-3	(Antzin-Anduetza et al., 2017)	N/A
sequence-based reagent	HIV-1NL4-3 genome RNA forward primer	This paper	N/A	5’-GGCCAGGGAATTTTCTTCAGA-3’
sequence-based reagent	HIV-1NL4-3 genome RNA reverse primer	This paper	N/A	5’-TTGTCTCTTCCCCAAACCTGA-3’
sequence-based reagent	HIV-1NL4-3 nef(2) RNA reverse primer	(Jabalonski & Caputi, 2009)	N/A	5’-GATTGGGAGGTGGGTTGCTTTG-3’
sequence-based reagent	HIV-1NL4-3 nef(2) RNA forward primer	(Jabalonski & Caputi, 2009)	N/A	5’-GGCGGCGACTGGAAGAAGC-3’
sequence-based reagent	HIV-1NL4-3 genome RNA probe	This paper	N/A	FAM-ACCAGAGCCAACAGCCCCACCAGA-TAMRA
sequence-based reagent	LacZ-G1	This paper	N/A	5’- CGA TTA AGT TGG GTA ACG CC -3’
sequence-based reagent	Luciferase-G1	This paper	N/A	5’-CTT TAC CGA CGC ACA TAT CG-3’
sequence-based reagent	TRIM25-G1	This paper	N/A	5’-GAG CCG GTC ACC ACT CCG TG -3’
sequence-based reagent	ZAP-G1	This paper	N/A	5’- ACT TCC ATC TGC CTT ACC GG -3’
sequence-based reagent	KHNYN-G1	This paper	N/A	5’-GGG GGT GAG CGT CCT TCC GA-3’
sequence-based reagent	KHNYN-G2	This paper	N/A	5’-CAG ACA CCG CAA AGC GAT CT-3’
sequence-based reagent	KHNYN-1-F	This paper	N/A	5'-ACTGACAAGCTTGGTACCGAGCTCGGATCCGCCACCATGCCTACCTGGGGGGCC-3’
sequence-based reagent	KHNYN-1/2-R	This paper	N/A	5'-ACTGACCTCGAGTCAAAAGTTAAGACTGAG-3'
sequence-based reagent	KHNYN-2-F	This paper	N/A	5'-ACGTACAAGCTTGGTACCGAGCTCGGATCCGCC-3'
sequence-based reagent	KHNYN-CRG1-F	This paper	N/A	5’-GCGTGGGGGTGAGCGTCCTTCCGAAAGACTGTCCGGACAACCCCCACATCTGG-3’
sequence-based reagent	KHNYN-CRG1-R	This paper	N/A	5’-CCAGATGTGGGGGTTGTCCGGACAGTCTTTCGGAAGGACGCTCACCCCCACGC-3’
sequence-based reagent	KHNYN-CRG2-F	This paper	N/A	5’-CTACCTGGGGGGCCCGCCCCGCGTCTCCAGATCGCTTTGCGGTGTCTGCGG-3’
sequence-based reagent	KHNYN-CRG2-R	This paper	N/A	5’-CCGCAGACACCGCAAAGCGATCTGGAGACGCGGGGCGGGCCCCCCAGGTAG-3’
sequence-based reagent	KHNYN-1/2-ΔKH-F	This paper	N/A	5'-CCCCCACATCTGGCTGCAGCTGGAGCTGAGCTGGGACTTCACGCCAGGACC-3'
sequence-based reagent	KHNYN-1/2-ΔKH-R	This paper	N/A	5'-GGTCCTGGCGTGAAGTCCCAGCTCAGCTCCAGCTGCAGCCAGATGTGGGGG-3'
sequence-based reagent	KHNYN-1/2-D443N/D484N-F	This paper	N/A	5'-CAGCCAGACCTCCGCCATATTGTCATTAATGGCAGCAACGTGGCCATGGTGCATG-3'
sequence-based reagent	KHNYN-1/2-D443N/D484N-R	This paper	N/A	5'-CATGCACCATGGCCACGTTGCTGCCATTAATGACAATATGGCGGAGGTCTGGCTG-3'
sequence-based reagent	KHNYN-1/2-D525A-D526A/D565A-D566-F	This paper	N/A	5'-GGATGGCAAGAGGATCTCCTCCTATGCAGCAAGGTTCATGGTGAAGCTGGCTGAAG-3’
sequence-based reagent	KHNYN-1/2-D525A-D526A/D565A-D566-F	This paper	N/A	5'-CTTCAGCCAGCTTCACCATGAACCTTGCTGCATAGGAGGAGATCCTCTTGCCATCC-3’
sequence-based reagent	GFP-FLAG-F	This paper	N/A	5'-ACTGACGGGCCCTTATCACTTATCGTCGTCATCCTTGTAATCCTTGTACAGCTCGTCCATG-3’
sequence-based reagent	GFP-FLAG-R	This paper	N/A	5'-ACTGACAAGCTTGGTACCGAGCTCGGATCCGCCACCATGCCTACCTGGGGGGCC-3’
sequence-based reagent	KHNYN-G1/-G2 Genotyping Primer-F	This paper	N/A	5’-GTGGGAGTGGCTTGAACCTT-3’
sequence-based reagent	KHNYN-G1/-G2 Genotyping Primer-R	This paper	N/A	5’-CCCAAAGGAAGCAATGTGGC-3’
peptide, recombinant protein	Universal Human Type I IFN	IFN-Alpha PBL interferon source	Cat# 11200-1
commercial assay or kit	GAPDH Taqman Assay	Applied Biosystems	Cat# Hs99999905_m1
commercial assay or kit	Zero Blunt™ TOPO™ PCR Cloning Kit	Invitrogen	Cat# 450245
commercial assay or kit	RNeasy Mini kit	QIAGEN	Cat# 74106
commercial assay or kit	QIAmp Viral Mini Kit	QIAGEN	Cat# 52904
commercial assay or kit	TURBOTM DNase	Thermo Fisher	Cat# AM2238
commercial assay or kit	RNase A bovine	Sigma	Cat # R5000
commercial assay or kit	RQ1 RNase-Free DNase	Promega	Cat# M6101
commercial assay or kit	High Capacity cDNA Reverse Transcription Kit	Applied Biosystems	Cat# 4368813
commercial assay or kit	TaqMan Universal PCR master mix	Applied Biosystems	Cat# 4364338
commercial assay or kit	SuperSignal West Pico Plus Chemiluminescent Subtract	Thermo Fisher	Cat# 34578
commercial assay or kit	Galacto-StarTM System	Applied Biosystems	Cat# T1014
commercial assay or kit	ECL™ Prime Western Blotting System	GE Healthcare	Cat# RPN2232
commercial assay or kit	Dynabeads™ Protein G for Immunoprecipitation	Invitrogen	Cat# 10004D
chemical compound, drug	Dulbecco’s Modified Eagle Medium (DMEM), high glucose, GlutaMAX™ Supplement, pyruvate	GIBCO / Thermo Fisher	Cat# 31966047
chemical compound, drug	Fetal Bovine Serum (FBS)	GIBCO / Thermo Fisher	Cat# 10270106
chemical compound, drug	Puromycin	InvivoGen	Cat# ant-pr
chemical compound, drug	Gentamicin	GIBCO / Thermo Fisher	Cat# 15750060
chemical compound, drug	Dulbecco’s Phosphate buffered saline (PBS)	GIBCO / Thermo Fisher	Cat# 14190094
chemical compound, drug	TrypLE™ Express Enzyme	GIBCO / Thermo Fisher	Cat# 12605036
chemical compound, drug	Opti-MEM™ I Reduced Serum Medium	GIBCO / Thermo Fisher	Cat# 31985070
chemical compound, drug	TransIT®-LT1 Transfection Reagent	Mirus	MIR 2300
chemical compound, drug	Nuclease-Free Water	Applied Biosystems	Cat# AM9937
chemical compound, drug	Ethanol for molecular biology	MERCK	Cat# 1085430250
chemical compound, drug	Prolong Diamond Antifade Mountant with DAPI	Invitrogen	Cat# P36962
chemical compound, drug	Thiazolyl Blue Tetrazolium Bromide	Sigma-Aldrich	M5655-500MG
software, algorithm	PRISM	GraphPad Software	N/A	Version 5.0b
software, algorithm	FlowJo	FlowJo LLC	N/A	Version 10.4.2
software, algorithm	NIS Elements Viewer	Laboratory Imaging	N/A	Version 4.11.0
software, algorithm	Image J (Fiji)	Schindelin J, 2012	N/A	Version 2.0.0-rc-68/1.52e
software, algorithm	Relative Quantification qPCR Cloud Software App	Thermo Fisher	N/A
software, algorithm	MacVector	MacVector, Inc.	N/A	Version 16.0.10

## Sheet: Notes
Introduction
The Key Resources Table is designed to highlight the reagents and resources used in a specific study. Please include the genetically modified organisms and strains, cell lines, reagents, and software that are essential to reproduce the results presented. Note that datasets should be included in the datasets section of the submission form.
Please include a completed Key Resources Table at the start of the Materials and Methods section within your article file (this table does not need to be numbered). For consistency, please do not add subheadings to the table. Any references in the Source column should also be included in the list of references. Datasets should be entered within the datasets section of the submission form. A table…
The Key Resources Table does not need to be an exhaustive list of all the materials and resources used (e.g., essential chemicals and standard culture media do not need to be included). Please ensure that the items listed in the table are reported in the Materials and Methods section within the context of their use. We suggest that no more than ten primers and RNA sequences are included in this t…
Guidelines for creation of the Key Resources Table
Some of the constraints below are imposed to allow automated parsing of the table.
Columns (general):
(1) Column order and headings must be preserved.
(2) Columns A-E should not be removed, even if not used.
(3) Columns can be appended (F, G, etc.) for internal use.
Rows (general):
(1) Row titles (preceding the parentheses) must be preserved.
(2) Row one (column headings) should not be removed.
(3) Row 2 (headings with instructions) can be removed.
(4) Order of the rows can be changed.
(5) Clustering of multiple reagents of one type recommended, but is not mandatory.
(6) Reagent types indicated on template that are not used can be removed.
(7) Reagent types not represented in the template: use “other”.
Column A: Reagent type (mandatory)
(1) Row title (preceding parentheses) cannot be changed.
(2) See descriptions of categories in “Reagent categories” section below.
(3) If appropriate, include species within parentheses. Use full genus and full species for first mention; thereafter, initial for genus may be used.
(4) If appropriate, indicate sex after species (within the parentheses); separate by comma, space.
(5) See additional information in the section “Rows (general)” above.
Column B: Symbol/name used in publication (mandatory)
(1) This is a free-text field; there are no formatting constraints, except for separation of multiple entries by semi-colon, space.
(2) Should indicate exactly how the reagent is referred to in the publication. If several designations are used for one reagent, can include more than one entry, separated by semi-colon, space. If one designation has been used to refer to several different reagents, list each reagent separately and include a unique identifier or description parenthetically.
(3) If there is a semi-colon within the designation used, add double quotes around the entire phrase.
(4) Additional defining information can be included parenthetically (if brief).
Columns C: Source (mandatory)
(1) If reagent obtained from a public source, such as a stock center or company, list resource name.
(2) If not obtained from public source, but a published description is available, list the DOI or PMID for the publication.
(3) If reagent newly created in the publication, enter “this paper”.
(4) If none of the above, enter “other” and explain in Additional Information (Column E).
(5) If it is appropriate to indicate both a publication and a lab or researcher that provided the reagent, list the publication in this field and the lab or researcher in Additional Information.
Column D: Identifiers (not mandatory; use if possible)
(1) Use the format “ID_source:identifier” with a colon and no spaces. Separate multiple entries with a semi-colon, space.
(2) If possible, use the recommended abbreviation for the ID_source (see below).
(3) Multiple identifiers, even if redundant, are useful for validation. In some case a more general identifier (for a stock, for instance) can be combined with a more precise identifier (for the allele of interest in that stock).
(4) Inclusion of database identifiers is strongly encouraged to facilitate accurate incorporation of published data into appropriate biological databases.
Column E: Additional information
(1) Mandatory if column C entry is “this paper” or “other”. Description of new reagent or laboratory from which reagent obtained. (Free text)
(2) For antibodies, indicate dilution in parentheses (to avoid auto-formatting problems).
(3) Other pertinent information, including pointers to supplementary information or Methods section, if appropriate. (Free text)
Additional columns can be added for internal purposes (and removed prior to submission for publication): tracking acquisition by the lab, lab-specific stock numbers, storage location in the lab, comments about problems or QC, etc.
Reagent and resource categories
● Gene (indicate species) - not strictly a reagent, but unambiguous identification critical for genetic research and genetic databases.
● Strain, strain background (indicate species) - applies to whole organism; includes bacterial and virus strains or isolates. Indicate sex, if applicable.
● Genetic reagent (indicate species) - applies to mutations and variants in whole organism, including transgenically introduced constructs. For transgenic lines, indicate host species. Indicate sex, if applicable.
● Cell line (indicate species) - if a primary cell line, describe in Additional Information. Indicate sex, if applicable.
● Transfected construct (indicate species) - in cell line. Generally, indicate species of cell line; use species of construct component if that is more relevant and explain in Additional Information.
● Biological sample (indicate species) - any other biological entity, ranging from isolated tissue to defined population; describe in Additional Information. Indicate sex, if applicable.
● Antibody - include host organism common name and clonality (e.g., “mouse monoclonal”); include dilution used in Additional Information (within parentheses to avoid auto-formatting problems).
● Recombinant DNA reagent - traditional cultured clones, plasmids, cDNAs, etc., including recombinant DNA libraries.
● Sequence-based reagent - oligonucleotides, primers, morpholinos, etc.; indicate sequence.
● Peptide, recombinant protein - generally, commercially available reagents.
● Chemical compound, drug - generally, commercially available reagents.
● Commercial assay, kit - detection assays; labeling and sample preparation kits.
● Software, algorithm - newly created or previously existing.
● Other - miscellaneous other categories, including histological stains.

## Sheet: Example
Reagent type. Duplicate rows as needed. Order is flexible, but row titles must be preserved. Species (mandatory if applicable). Append in parentheses. First mention, use full genus.	Designation. Symbol/name used in publication. Separate multiple entries with semi-colon, space. (If semi-colon within designation, delimit wtith double quotes.)	Source (public). Stock center, company, data repository. Reference. Include PMID or doi; use “this paper” if new. If neither applies enter “other” and explain in Additional Information.	Identifiers. Format as ID_source:identifier. Separate multiple entries with semi-colon, space. Include catalog numbers, stock numbers, database IDs or accession numbers, RRIDs.	Additional information. Mandatory if column C entry is “this paper” or “other”. Description of new reagent; laboratory from which reagent obtained; other pertinent information.
Key Resources Table
Reagent type (species) or resource	Designation	Source or reference	Identifiers	Additional information
gene (Drosophila melanogaster)	nito	NA	FLYB:FBgn0027548
gene (D. melanogaster)	Sxl	NA	FLYB:FBgn0264270
genetic reagent (D. melanogaster)	MTD-Gal4	Bloomington Drosophila Stock Center	BDSC:31777; FLYB:FBtp0001612; RRID:BDSC_31777	FlyBase symbol: P{GAL4-nos.NGT}
genetic reagent (D. melanogaster)	ap-Gal4	Bloomington Drosophila Stock Center	BDSC:3041; FLYB:FBti0002785; RRID:BDSC_3041	FlyBase symbol: P{GawB}ap[md544]
genetic reagent (D. melanogaster)	nub-Gal4	PMID:20798049	FLYB:FBti0016825	FlyBase symbol: P{GawB}nubbin-AC-62
genetic reagent (D. melanogaster)	dome-Gal4	PMID:12403714	FLYB:FBti0022298	FlyBase symbol: P{GawB}dome[PG14]
genetic reagent (D. melanogaster)	UAS-2xEYFP	PMID:12324968	FLYB:FBtp0016537	FlyBase symbol: P{UAS-2xEYFP}
genetic reagent (D. melanogaster)	nito[HP25329]	Bloomington Drosophila Stock Center	BDSC:22092; FLYB:FBal0238892; RRID:BDSC_22092	Genotype: w[1118]; P{w[+mC]=EPg}nito[HP25329]/CyO
genetic reagent (D. melanogaster)	nito[1]	this paper		Progenitor = nito[HP25329]; imprecise excision; lethal
genetic reagent (D. melanogaster)	nito shRNA (HMJ02081)	Bloomington Drosophila Stock Center	TRiP:HMJ02081; BDSC:56852; RRID:BDSC_56852	FlyBase symbol: P{TRiP.HMJ02081}attP40
genetic reagent (D. melanogaster)	nito dsRNA (VDRC 20942)	Vienna Drosophila RNAi Center	VDRC:20942
genetic reagent (D. melanogaster)	FRT[G13]	Bloomington Drosophila Stock Center	BDSC:1956; FLYB:FBti0001247	FlyBase symbol: P{FRT(whs)}G13
genetic reagent (D. melanogaster)	"y w hsflp; ubiGFP FRT[G13]"	PMID:18160348
cell line (D. melanogaster)	S2	other	FLYB:FBtc0000181; RRID:CVCL_Z992	Cell line maintained in N. Perrimon lab; FlyBase symbol: S2-DRSC.
antibody	anti-Nito	this paper		Rabbit polyclonal; against aa 479-500; used YZ3137 (1:500)
antibody	anti-alpha-Spectrin (mouse monoclonal)	Developmental Studies Hybridoma Bank	DSHB:3A9; RRID:AB_528473	(1:10)
antibody	anti-Vasa (rabbit polyclonal)	Santa Cruz Biotechnology	Santa Cruz:sc-30210; RRID:AB_793874	(1:250)
antibody	anti-Sxl (mouse monoclonal)	Developmental Studies Hybridoma Bank	DSHB:M18; RRID:AB_528464	(1:10)
antibody	anti-GFP (rabbit polyclonal)	Molecular Probes	Molecular Probes:A-6455; RRID:AB_221570	(1:1000)
antibody	anti-GFP (mouse monoclonal)	Molecular Probes	Molecular Probes:A-11120; RRID:AB_221568	(1:200)
antibody	anti-HA (rat monoclonal)	Roche	Roche:3F10; RRID:AB_2314622
antibody	Alexa 488- or 555- secondaries	Molecular Probes		(1:1000)
other	DAPI stain	Molecular Probes		(1:1000)
recombinant DNA reagent	pAGW (Gateway vector)	Drosophila Genomics Resource Center	DGRC:1071
recombinant DNA reagent	pAHW (Gateway vector)	Drosophila Genomics Resource Center	DGRC:1095
recombinant DNA reagent	GH11110 (cDNA)	Drosophila Genomics Resource Center	DGRC:5666
recombinant DNA reagent	GFP-Nito (plasmid)	this paper		Progenitors: GH11110 (cDNA); Gateway vector pAGW
recombinant DNA reagent	HA-Sxl (plasmid)	PMID:16207758		Progentiors: PCR, UAS-Sxl flies; Gateway vector pAHW
recombinant DNA reagent	GFP-Sxl (plasmid)	PMID:16207758		Progentiors: PCR, UAS-Sxl flies; Gateway vector pAGW
